# Supplementary material for: Unravelling the French National Fungal Database: Geography, Temporality, Taxonomy and Ecology of the Recorded Diversity
Source: J Fungi (Basel). 2022 Aug 31;8(9):926. doi: 10.3390/jof8090926 (PMC9504494; doi:10.3390/jof8090926)
Supplement: Supplementary file 1 [file jof-08-00926-s001.zip]

Archive with 1 entries (1 files):
- jof-1857721-supplementary.pdf
